# Supplementary material for: m-Terphenylamines, Acting as Selective COX-1 Inhibitors, Block Microglia Inflammatory Response and Exert Neuroprotective Activity
Source: Molecules. 2023 Jul 13;28(14):5374. doi: 10.3390/molecules28145374 (PMC10384011; doi:10.3390/molecules28145374)
Supplement: Supplementary file 1 [file molecules-28-05374-s001.zip]

Archive with 1 entries (1 files):
- molecules-2478952-supplementary.pdf
